# Supplementary material for: Birth cohort differences in height, weight and BMI among Indian women aged 15–30 years: analyses based on three cross-sectional surveys
Source: Public Health Nutr. 2021 Dec 27;25(12):3410–9. doi: 10.1017/S1368980021005012 (PMC9991631; doi:10.1017/S1368980021005012)
Supplement: Supplementary file 1 [file S1368980021005012sup.zip]

Archive with 2 entries (2 files):
- S1368980021005012sup001.pdf
- S1368980021005012sup002.pdf
